# Supplementary material for: Multialloy Au‐Co‐Pd Nanopillars‐in‐Oxide Hybrid Metamaterials with Tunable Optical and Magnetic Properties
Source: Small Sci. 2025 Nov 10;5(12):e202500455. doi: 10.1002/smsc.202500455 (PMC12697833; doi:10.1002/smsc.202500455)
Supplement: Supplementary file 1 — Supplementary Material [file SMSC-5-e202500455-s001.zip]

Archive with 2 entries (2 files):
- smsc202500455-sup-0001-SuppData-S1.pdf
- tomography movie.avi
